# Supplementary material for: Conserved structured domains in plant non-coding RNA enod40, their evolution and recruitment of sequences from transposable elements
Source: NAR Genom Bioinform. 2023 Oct 16;5(4):lqad091. doi: 10.1093/nargab/lqad091 (PMC10578108; doi:10.1093/nargab/lqad091)
Supplement: lqad091_Supplemental_Files [file lqad091_supplemental_files.zip]

Archive with 2 entries (2 files):
- Supplementary_Figures_enod40_v6.pdf
- Supplementary_Table_S1.xlsx
