# Supplementary material for: Conserved structured domains in plant non-coding RNA enod40, their evolution and recruitment of sequences from transposable elements
Source: NAR Genom Bioinform. 2023 Oct 16;5(4):lqad091. doi: 10.1093/nargab/lqad091 (PMC10578108; doi:10.1093/nargab/lqad091)
Supplement: lqad091_Supplemental_Files [file lqad091_supplemental_files.zip › Supplementary_Table_S1.xlsx]

## Sheet: Legend_footnotes
Supplementary Tables S1: Representative enod40 RNA genes and positions of their domains
a Accessions of available genomic sequences. (c) - complement. b Chromosome / linkage group annotation, when available. c enod40 transcript accession in the Genbank NR database, when available. d Transcript accession in a transriptome assembly or EST database. e Sequence read archive (SRA) accession containing RNA-seq reads covering enod40 gene sequence.

## Sheet: Fabales
Fabales enod40 RNA genes and positions of their domains
Species	enod40	Accessiona	Chromosomeb	sORF1	sORF1 sequence	Domain 1	Domain 2	Domain 3	Domain 4	Domain 5	Domain 6	Enod40 transcript accession
Papilionoideae
Pisum sativum		NC_066580.1	2	315691875-315691916	MKFLCWQKSIHGS	315691925-315691999	315692013-315692139	315692162-315692180	315692218-315692309	315692347-315692391	315692407-315692464	X81064c
Vicia sativa		CM038792.1 (c)	1	135775011-135774970	MKLLCWQKSIHGS	135774961-135774878	135774864-135774737	135774714-135774696	135774646-135774555	135774513-135774469	135774453-135774396	X83683c
Medicago truncatula	enod40-1	NC_053046.1	5	14493745-14493786	MKLLCWQKSIHGS	14493794-14493848	14493860-14493988	14494011-14494029	14494054-14494118	14494158-14494202	14494217-14494270	X80264c, X80262c
	enod40-2	NC_053049.1	8	31906741-31906776	MNLCWQKSIYD	31906780-31906834	31906838-31907115	31907138-31907155			31907280-31907333	XR_003008121.2c
Trifolium repens	enod40-1	CM019107.1	4O	53953681-53953722	MKLLCWQKSIHGS	53953730-53953786	53953798-53953933	53953956-53953974	53953996-53954058	53954105-53954149	53954165-53954221	AF426839c
	enod40-2	CM019115.1	8O	14858269-14858307	MDLCWQKSIHGS	14858310-14858369	14858374-14858597	14858620-14858637		14858683-14858718	14858736-14858814	SRX5487699e
	enod40-3	CM019101.1	1O	73090603-73090641	MDLCWQKSIHGS	73090644-73090703	73090708-73090912	73090935-73090952		73090998-73091033	73091051-73091100	AF426840c
Cicer arietinum	enod40-1	NC_021161.1	Ca2	8153682-8153723	MKLFWWQKSIHGS	8153727-8153803	8153812-8153962	8153985-8154007		8154103-8154153	8154166-8154214	SRX16122288e
	enod40-2	NC_021166.1	Ca7	16999054-16999092	MKLFWQKSIHGS	16999103-16999157	16999161-16999289	16999312-16999329	16999382-16999510			GR397011.1d
Lotus japonicus	enod40-1	BABK02038321.1 (c)	2	140826-140788	MKLCWQISIHGS	140774-140732	140726-140595	140573-140554		140501-140463	140450-140376	AJ271787c
	enod40-2	BABK02041305.1	4	93113-93151	MRFCWQKSIHGS	93158-93217	93224-93400	93423-93440		93486-93534	93540-93594	AJ271788c
Glycine max	enod40A	NC_016089.4 (c)	2	3388928-3388890	MELCWLTTIHGS	3388878-3388832	3388821-3388697	3388673-3388657		3388601-3388567	3388554-3388496	NM_001353836c
	enod40-2	NC_016088.4	1	3003531-3003569	MELCWQTSIHGS	3003572-3003626	3003633-3003758	3003781-3003797		3003855-3003888	3003900-3003960	NM_001250707c
	enod40-3	NC_038244.2	8	38720712-38720750	MELCWQKSIHGS	38720755-38720804	38720809-38720927	38720950-38720973		38721047-38721071	38721094-38721148	GJUV01146346.1d
	enod40-4	NC_038254.2	18	21315451-21315489	MELCWQKSIHGS	21315499-21315542	21315547-21315693	21315716-21315742		21315812-21315836	21315859-21315913	XR_419484.4c
Phaseolus vulgaris	enod40-1	CM002289.1	2	7302573-7302611	MKFCWQASIHGS	7302620-7302669	7302674-7302796	7302819-7302835		7302890-7302926	7302937-7302995	X86441c
	enod40-2	CM002290.1 (c)	3	8512570-8512532	MELCWQKSIHGS	8512529-8512476	8512472-8512334	8512311-8512288		8512207-8512167	8512154-8512102	FE900117.1d
Vigna radiata	enod40-1	NC_028361.1 (c)	11	11704669-11704631	MKLCWQASIHGS	11704612-11704578	11704565-11704443	11704420-11704404		11704348-11704313	11704312-11704237	AF061818c
	enod40-2	NW_014543606.1		297536-297574	MELCWQKSIHGS	297583-297626	297631-297772	297795-297818		297882-297924	297925-298000	GBXO01077079.1d
Macrotyloma uniflorum	enod40-1	BDMB01000002.1		9038975-9039013	MELCWQASIHGS	9039022-9039072	9039078-9039200	9039223-9039239		9039294-9039330	9039333-9039406	GANR01008539.1d
	enod40-2	BDMB01000009.1		3470462-3470500	MELCWQKSIHGS	3470503-3470556	3470560-3470698	3470721-3470744		3470816-3470856	3470857-3470934	GANR01011038.1d
Cajanus cajan	enod40-1	NC_033809.1	6	10586630-10586668	MELCWQTSIHGS	10586682-10586775	10586780-10586905	10586928-10586944		10587008-10587044	10587055-10587113	GIME01005760.1d
	enod40-2	NW_017984266.1 (c)		37986-37948	MELCWQKSIHGS	37947-37890	37886-37740	37717-37695			37571-37517	GIME01005761.1d
Abrus precatorius	enod40-1	NW_020874406.1 (c)		23678861-23678823	MELCWQKSIHGS	23678811-23678768	23678763-23678638	23678615-23678599		23678541-23678510	23678508-23678415
	enod40-2	NW_020874362.1		20369927-20369965	MELCWRRSTHGS	20369973-20370015	20370026-20370149	20370173-20370193			20370299-20370348	SRX4674978e
Arachis hypogaea	enod40-1	NC_037622.1 (c)	Arahy.05	33567626-33567585	MKVLCWQKSIHGS	33567576-33567513	33567506-33567365	33567342-33567325				MW048740c
	enod40-2	NC_037632.1	Arahy.15	24084389-24084430	MKLLCWQKSIHGS	24084439-24084502	24084509-24084622	24084645-24084662				MW048741c
	enod40-3	NC_037630.1	Arahy.13	135310224-135310265	MEQLCWEESTRGS	135310268-135310322	135310329-135310431	135310457-135310488				GBHK01005567.1d
	enod40-4	NC_037620.1	Arahy.03	132801859-132801900	MEQLYWEESTHGS	132801903-132801957	132801964-132802070	132802096-132802127			132802228-132802257	EZ730066.1d
Aeschynomene evenia	enod40-1	CM024267.1 (c)	5	205743-205705	MELCWQKSIHAS	205700-205636	205604-205463	205439-205419				GFVI01022489.1d
	enod40-2	CM024265.1 (c)	3	4310947-4310909	MDLCWQKSIHGS	4310905-4310838	4310830-4310665	4310639-4310610			4310506-4310445	GFVI01040591.1d
Nissolia schottii	enod40-1	QANU01109758.1		97046-97084	MGLCWQKSIHCS	97094-97162	97163-97284	97307-97329				SRX2645726e
	enod40-2	QANU01096872.1 (c)		206604-206566	MELCWQKSIHGS	206565-206491	206485-206343	206318-206300	206247-206119	206105-206044	206033-2060004	SRX2645726e
Lupinus angustifolius	enod40-1	NC_032025.1	LG17	4933333-4933371	MEHLWQKSIHGS	4933388-4933416	4933432-4933571	4933596-4933613			4933741-4933794	KU678333c
	enod40-2	NC_032026.1 (c)	LG18	12225211-12225173	MKLFWQKSIYGS	12225164-12225111	12225105-12224995	12224973-12224956				GGZP01030563.1d
	enod40-3	NC_032025.1 (c)	LG17	20141396-20141385	MGT	20141365-20141318	20141308-20141167	20141144-20141128	20141127-20141006			GBRP01000034.1d
	enod40-4	NC_032014.1	LG06	5052130-5052168	MDLFWQKSFHGS	5052170-5052221	5052227-5052363	5052385-5052401				SRX702434e
Lupinus albus	enod40-1	CM021018.1 (c)	23	12325352-12325314	MEHFWQKSIHGS	12325297-12325269	12325253-12325118	12325096-12325079			12324982-12324929	FG090506.1d
	enod40-2	CM021010.1	15	3252020-3252058	MELFWQKSISGS	3252064-3252126	3252127-3252269	-				FG091160.1d
	enod40-3	CM021018.1 (c)	23	416175-416155	MELNGI	416145-416098	416054-416007	415981-415963	415959-415833			SRX7341631e
Caesalpinioideae
Prosopis alba	enod40-1	NW_021636901.1		164256-164294	MKLCWQKSSHGS	164302-164352	164355-164488	164511-164529				GAOO01015644.1d
	enod40-2	NW_021636149.1 (c)		55787-55746	MKKLCWQKSIHGS	55732-55698	55689-55569	55543-55523
Mimosa pudica	enod40-1	QANV01084988.1 (c)		89066-89028	MKLCWQKSSHGS	89026-88957	88949-88808	88785-88767				SRX13351844e
	enod40-2	QANV01005401.1		29523-29564	MKKLCWQKSIHAS	29578-29617	29623-29772	29798-29818				SRX13351844e
Vachellia collinsii	enod40-1	QFDD01120215.1 (c)		14350-14312	MKLCWQKSSHGS	14311-14252	14236-14102	14079-14061
	enod40-2	QFDD01000214.1		34238-34279	MKKLCWQKSIHGS	34295-34325	34338-34488	34514-34534
Senna tora	enod40-1	CM026265.1	6	45860873-45860911	MKLCWQKSSHGS	45860913-45860970	45860979-45861064	45861091-45861108				SRX4633207e
	enod40-2	CM026270.1 (c)	11	11396141-11396103	MKLCWQISIHGS	11396080-11396035	11396031-11395924	11395898-11395873				SRX4633207e
Chamaecrista fasciculata	enod40-1	QANZ01008421.1		…- 18667 (stop)	…SSHGS	18694-18737	18746-18864	18887-18905
	enod40-2	QANZ01004798.1		20073-20111	MKLCWQKSIHGS	20138-20177	20188-20295	20321-20379
Detarioideae
Eperua falcata		CWNJ01038995.1		…- 475 (stop)	…ICGS	483-528	541-635	660-680				ERX149089e
Cercidoideae
Cercis canadensis		QAOA01004497.1		146767-146805	MELYWQKSIHGS	146807-146876	146884-147009	147032-147048				ERX651074e

## Sheet: Rosales
Rosales enod40 RNA genes and positions of their domains
Species	enod40	Accessiona	Chromosomeb	sORF1	sORF1 sequence	Domain 1	Domain 2	Domain 3	Domain 4	Enod40 transcript accession
Ulmaceae
Ulmus americana		WUAT02001391.1 (c)		30170-30129	METVWWQESLHGS	30124-30085	30080-30005	29981-29964		SRX4161481e
Moraceae
Morus alba		CP050237.2	14	2644305-2644349	MESDFWEEPFNGPF	2644359-2644389	2644399-2644529	2644553-2644575		GJFU01012469.1d
Artocarpus camansi	enod40-1	LNSY01137363.1		635-676	MESDFWQDLMGFF	689-734	748-856	879-902		SRX3153043e
	enod40-2	LNSY01044605.1		- (frameshift)	-	1271-1316	1327-1433	1456-1480		SRX3153043e
Ficus carica		CM019749.1	11	- (no stop)	-	2264762-2264850	2264862-2264977	2265000-2265023		IACP01025999.1d
Urticaceae
Boehmeria nivea		PHNS01007792.1		-	-	999354-999432	999434-999554	999577-999594		SRX2821861e
Cannabaceae
Parasponia andersonii		JXTB01000342.1 (c)		184893-184852	MESACKGESINGV	184843-184788	184785-184695	184671-184656		SRX14245823e
Trema orientale		JXTC01000021.1 (c)		- (no stop)	-	920584-920529	920526-920435	920411-920396		SRX29117196
Humulus lupulus		LD164023.1 (c)		- (no stop)	-	6263-6200	6197-6101	6078-6061		LA455772.1d
Cannabis sativa		NC_044373.1	4	- (no stop)	-	4233139-4233191	4233201-4233314	4233337-4233357		GGIR01004060.1d
Rhamnaceae
Ziziphus jujuba		NC_029688.1	10	5986183-5986221	MEVNLEEYIQGP	5986241-5986279	5986291-5986385	5986408-5986425		JZ474729.1d
Ochetophila trinervis		QANX01004723.1 (c)		5786-5748	MEVNLEEHIQGP	5730-5687	5675-5582	5559-5542
Rhamnella rubrinervis		CM017577.2	LG12	- (frameshift)	-	2401077-2401113	2401124-2401216	2401239-2401256
Rosaceae
Prunus persica		NC_034009.1	G1	26194361-26194408	MGVETDWQEEPIHGT	26194414-26194456	26194460-26194544	26194568-26194583		SRX19496217e
Gillenia trifoliata		CM031083.1 (c)	4	(stop: 6294173)	-	6294167-6294122	6294119-6294015	6293989-6293972
Malus domestica		NC_041801.1 (c)	13	(stop: 6760696)	-	6760690-6760645	6760641-6760532	6760509-6760492		CN917334.1d
Pyrus betulifolia		CM017599.1 (c)	13	(stop: 5572205)	-	5572192-5572162	5572150-5572040	5572017-5572000		SRX14386313e
Cydonia oblonga		JADOBS010303350.1		3563-3640	MYLKPIASELIPPLILRPHYPKYGT	3653-3683	3695-3805	3828-3845
Rosa chinensis		NC_037091.1 (c)	4	63744234-63744196	MEADWEEHIHGH	63744183-63744153	63744149-63744063	63744041-63744018		SRX7092610e
Fragaria vesca		NC_020494.1 (c)	LG4	18831652-18831587	MISFSNLIGIEADWEEHIHWP	18831574-18831536	18831532-18831445	18831422-18831399		SRX13821701e
Geum urbanum	enod40-1	OEJZ01153179.1		- (frameshift)	-	12568-12589	12600-12684	12708-12728		ERX2248078e
	enod40-2	OEJZ01132735.1		- (frameshift)	-	8086-8112	8118-8201	8225-8245
Purshia tridentata		QANT01007693.1		(stop: 3340)	-	3343-3386	3389-3481	3504-3527		SRX2645740e
Dryas drummondii		QANW01002007.1		(stop:1511044)	-	1511049-1511092	1511095-1511187	1511210-1511233		SRX2645712e

## Sheet: Cucurbitales
Cucurbitales enod40 RNA genes and positions of their domains
Species	enod40	Accessiona	Chromosomeb	sORF1	sORF1 sequence	Domain 1	Domain 2	Domain 3	Domain 4	Enod40 transcript accession
Begonia fuchsioides		QAOC01004822.1 (c)		(stop: 110962)	-	110956-110922	110907-110796	110773-110758		SRX2645691e
Datisca glomerata		QANY01000722.1		-	…IHGS… (no stop)	753099-753133	753146-753258	753280-753297		GGXR01046650.1d
Cucurbitaceae
Cucumis sativus		NC_026656.2 (c)	2	(stop: 17165957)	-	17165944-17165894	17165886-17165827	17165800-17165785		GDIL01027887.1d
Cucumis melo		NW_007546281.1 (c)		(stop: 130779)	-	130777-130709	130708-130650	130623-130608		JG500221.1d
Lagenaria siceraria		CM016490.1	8	(stop: 23011612)	-	23011625-23011669	23011677-23011736	23011763-23011778		SRX5691549e
Benincasa hispida		NC_052352.1 (c)	4	(stop: 15589300)	-	15589299-15589252	15589250-15589192	15589165-15589150		SRX6957385e
Citrullus lanatus		CM031041.1	8	(stop: 28453645)	-	28453647-28453691	28453699-28453758	28453785-28453800		JG703179.1d
Cucurbita pepo		NC_036648.1 (c)	LG11	(stop: 124067)	-	124054-124010	124002-123927	123902-123882		GEYH01030590.1d
Luffa acutangula		CM022716.1	6	(stop: 13136108)	-	13136104-13136167	13136168-13136275	13136302-13136317		SRX8461624e

## Sheet: Fagales
Fagales enod40 RNA genes and positions of their domains
Species	enod40	Accessiona	Chromosomeb	sORF1	sORF1 sequence (Italic: non-translated conserved C-terminal codons)	Domain 1	Domain 2	Domain 3	Domain 4	Enod40 transcript accession
Castanea mollissima		JACAVU010000004.1		47845670-47845711	MEFCYRYKSIHGS	47845719-47845757	47845769-47845864	47845887-47845902		GO920202.1d
Castanea crenata		JAGHPS010000079.1		- (nonsense mutation)	…IHGS	2566510-2566548	2566560-2566654	2566677-2566692		ERX2099411e
Quercus gilva		CM042475.1 (c)	3	16032602-16032561	MEFCYGYKSIHGS	16032552-16032514	16032502-16032405	16032382-16032369		SRX16745957e
Quercus glauca		CM043317.1 (c)	3	- (nonsense mutation)	…IHGS	15184244-15184205	15184194-15184097	15184074-15184061		SRX17014746e
Quercus wislizeni		JALGQJ010000007.1		- (nonsense mutation)	…IHGS	41530246-41530286	41530297-41530394	41530417-41530426
Quercus robur		LT985735.1		- (nonsense mutation)	…IHGS	48475766-48475804	48475816-48475913	48475936-48475948		FP054290.1d
Quercus mongolica		CM022235.1	3	- (nonsense mutation)	…IHGS	52341394-52341432	52341444-52341541	52341564-52341576		SRX9988760e
Quercus lobata		NC_044906.1	3	- (nonsense mutation)	…IHGS	59068595-59068633	59068645-59068742	59068765-59068777		SRX6916382e
Fagus sylvatica		OU015772.1	12	23449885-23449968	MEVYKFSVHGSIKAWGWCEGFITLTLL	23449927-23449967	23449977-23450068	23450091-23450114		ERX5987243e
Fagus crenata		BKZX01000659.1 (c)		229889-229806	MEVYKFSVHGSIKAWGWCEGFITLTLL	229847-229807	229797-229706	229683-229668		GHGX01146483.1d
Casuarina glauca		QAOB01013716.1 (c)		- (nonsense mutations, frameshift)	…VHGF…	732246-732194	732188-732094	732068-732050		AJ487686c
Casuarina equisetifolia		RDRV01000017.1		- (nonsense mutations, frameshift)	…VHGF…	811310-811362	811368-811462	811488-811506		SRX18282315e
Betula pendula		FXXK01000039.1 (c)		- (nonsense mutations, frameshift)	…VHGS	456973-456922	456906-456834	456811-456794		CD271081.1d
Betula nana		CAOK01548485.1 (c)		- (nonsense mutations, frameshift)	…VHGS	590-539	523-451	428-411
Alnus glutinosa		QAOD01061076.1		- (nonsense mutations, frameshift)	…VHGS	303200-303260	303266-303328	303351-303368		FQ355694.1d
Carpinus fangiana		CM017323.1 (c)	3	- (frameshift)	…VHGF	24944835-24944787	24944774-24944703	24944680-24944663		SRX6070996e
Corylus heterophylla		CM028142.1 (c)	4	- (nonsense mutations, frameshift)	…VHGL	33686955-33686908	33686897-336826	33686803-33686786		SRX18220978e
Morella rubra		CM025855.1	7	- (nonsense mutation)	…IHGY	32910059-32910099	32910109-32910206	32910229-32910246		SRX4322071e
Juglans regia	enod40-1	NC_049913.1	13	- (nonsense mutations, frameshift)	…IHGS	26780857-26780919	26780923-26781019	26781039-26781060		SRX456597e
	enod40-2	NC_049916.1	16	- (nonsense mutations, frameshift)	…VHGS	17319903-17319973 17319977-17320008	17320010-17320087	17320112-17320129
Juglans californica	enod40-1	JAKSXK010000004.1 (c)		- (nonsense mutations, frameshift)	…IHGS	14006044-14005982	14005978-14005882	14005862-14005841
Juglans hindsii	enod40-1	QEOW01000073.1		- (nonsense mutations, frameshift)	…IHGS	522252-522314	522318-522414	522434-522455		EL896883.1d
Juglans microcarpa	enod40-1	QEOX01000423.1		- (nonsense mutations, frameshift)	…IHGS	3046-3108	3112-3208	3228-3249
Juglans nigra	enod40-1	CM036130.1	5	- (nonsense mutations, frameshift)	…IHGS	25677034-25677096	25677100-25677196	25677216-25677237		SRX13937688e
Juglans sigillata	enod40-1	QEOY01002378.1 (c)		- (nonsense mutations, frameshift)	…IHGS	51564-51502	51498-51402	51382-51361		SRX3851180e
	enod40-2	QEOY01005819.1 (c)		- (nonsense mutations, frameshift)	…VHGS	73557-73487 73483-73452	73450-73373	73348-73331
Juglans cathayensis	enod40-1	QEOU01008617.1		- (nonsense mutations, frameshift)	…IHGS	251681-251743	251747-251843	251863-251884		SRX894151e
	enod40-2	QEOU01008305.1		- (nonsense mutations, frameshift)	…VHGS	19611-19681 19685-19716	19718-19795	19820-19837
Juglans mandshurica	enod40-1	CM039621.1	3	- (nonsense mutations, frameshift)	…IHGS	26705624-26705686	26705690-26705786	26705806-26705827		SRX14215380e
	enod40-2	CM039629.1	11	- (nonsense mutations, frameshift)	…VHGS	17094139-17094209 17094213-17094244	17094246-17094323	17094348-17094365
Carya cathayensis	enod40-1	QGSO01000298.1		- (nonsense mutations, frameshift)	…IHGF	934060-934121	934123-934216	934236-934257		GDAX01078621.1d
	enod40-2	QGSO01000422.1		- (nonsense mutations, frameshift)	…VHGC	565071-565131 565137-565168	565170-565251	565270-565287		GDAX01085103.1d
Carya illinoinensis	enod40-1	NC_056756.1 (c)	5	- (nonsense mutations, frameshift)	…IHGS	33568619-33568560	33568555-33568456	33568436-33568415		GGRT01075439.1d
	enod40-2	NC_056757.1	6	- (nonsense mutations, frameshift)	…VHEC	24299927-24299987 24299993-24300024	24300026-24300107	24300126-24300143		GGRT01044112.1d
Pterocarya stenoptera	enod40-1	QEOT01006996.1		- (nonsense mutations, frameshift)	…IHGS	207690-207752	207756-207857	207877-207898		SRX17899044e
	enod40-2	QEOT01003392.1 (c)		- (nonsense mutations, frameshift)	…VHGS	244772-244708 244705-244685	244683-244606	244577-244560

## Sheet: Poaceae
Poaceae enod40 RNA genes and positions of their domains
Species	enod40	Accessiona	Chromosomeb	sORF1	sORF1 sequence	Domain 1	Domain 2	Domain 3	Insertions of transposable elements	Enod40 transcript accession
BOP clade
Oryza sativa	enod40-1	NW_015379177.1	4	25380770-25380808	MEDEWLEHAHGS	25380817-25380873	25380875-25380916	25380945-25380969		AB024054c
	enod40-2	NW_015379175.1	2	24554243-24554281	MVGAWQEHLHGS	24554287-24554363	24554365-24554439	24554462-24554485		XR_001543434.2c
Oryza brachyantha	enod40-1	NC_023166.2	4	13974135-13974173	MEDEWLEHAHGS	13974190-13974240	13974242-13974284	13974312-13974335		AB024055c
	enod40-2	NC_023164.2	2	18187382-18187420	MVGEWQDHLHGS	18187425-18187510	18187513-18187593	18187616-18187639		XR_001549656.1c
Oryza meyeriana	enod40-1	RYFJ01002229.1 (c)		82611-82573	VEDEWLEHAHGS	82561-82517	82515-82473	82445-82422		GBYS01039534.1d
	enod40-2	RYFJ01000522.1		184587-184625	MVGAWQGHLHGS	184626-184696	184709-184782	184805-184830		GBYS01110972.1d
Leersia perrieri	enod40-1	CM002482.1	4	14947220-14947258	MEDEWLEHAHGS	14947270-14947320	14947322-14947373	14947401-14947424		SRX472913e
	enod40-2	CM002480.1	2	17130596-17130634	MVGAWQENLHGS	17130635-17130708	17130710-17130783	17130806-17130829		SRX472913e
Zizania latifolia	enod40-1	KE372919.1 (c)		212552-212514	MEDAWLEHVHGS	212513-212455	212449-212401	212375-212352		SRX19279688e
	enod40-2	KE372926.1 (c)		194015-193977	MVDAWQEHLHGS	193974-193902	193892-193818	193795-193772		SRX19279688e
Triticum aestivum	enod40-1	CM022214.1	2A	648998295-648998333	MEGAWLEHLHGS	648998334-648998375	648998380-648998428	648998454-648998477		XR_006495976.1c
	enod40-2	CM022215.1	2B	573513817-573513855	MEGAWLEHLHGS	573513856-573513897	573513901-573513949	573513975-573513998		XR_006421864.1c
	enod40-3	CM022214.1	2A	646489225-646489263	MEGTWLEHLHGS	646489266-646489326	646489327-646489375	646489401-646489424		JP847764.1d
	enod40-4	CM022212.1	1B	401766876-401766914	MEGAWLEHLHGS	401766917-401766975	401766976-401767024	401767050-401767073
Aegilops tauschii		NC_053036.1	2D	461535595-461535633	MEGAWLEHLHGS	461535636-461535693	461535697-461535745	461535771-461535794		IAAU01036153.1d
Thinopyrum elongatum		CM022298.1	2E	509991332-509991370	MEGAWLEHLHGS	509991371-509991427	509991434-509991482	509991509-509991530		SRX13445303e
Secale cereale		FKKI010572758.1		1990-2028	MEGAWLEHLHGS	2029-2085	2092-2140	2166-2189		GCJW01043171.1d
Hordeum vulgare		LR890097.1	2H	553604991-553605029	MEGAWLEHLHGS	553605030-553605089	553605092-553605145	553605174-553605197		AF542513c
Lolium perenne		MEHO01026541.1 (c)		512-474	MEDAWLEHLHSS	473-420	414-361	338-315		AF538350c
Dactylis glomerata		QXEO01000418.1 (c)		2654885-2654847	MEDAWLEHLHSS	2654846-2654793	2654787-2654734	2654711-2654688		SRX18142506e
Puccinellia tenuiflora		QRDG01000469.1		934726-934764	MEDAWLEHLHCS	934765-934818	934824-934875	934898-934921		SRX9754674e
Brachypodium distachyon		NC_016135.3	5	18709399-18709437	MEDAWLEHLHSS	18709438-18709492	18709497-18709550	18709573-18709596		XR_002961067.1c
Phyllostachys edulis	enod40-1	WJQQ01000065.1 (c)		322077-322039	MEDAWLEHLHGS	322038-321981	321976-321926	321902-321879		SRR3056056e
	enod40-2	WJQQ01000904.1		592028-592066	MEDAWLEHLHGS	592069-592122	592127-592180	592203-592226		SRR3056056e
	enod40-3	WJQQ01000519.1 (c)		311758-311720	MEDAWQESMHGS	311719-311652	311647-311582	311559-311536		GENG01001678.1d
	enod40-4	WJQQ01000319.1 (c)		716481-716443	MQDAWQERLHGS	716442-716373	716370-716315	716291-716268		GENG01089292.1d
Raddia distichophylla	enod40-1	SPJY01003962.1 (c)		1618480-1618442	MEDAWLEHLHCS	1618441-1618378	1618376-1618323	1618300-1618277
	enod40-2	SPJY01006728.1		3482969-3483007	MEGSWQEHLHGS	3483010-3483081	3483088-3483144	3483167-3483190
Dendrocalamus latiflorus	enod40-1	CM029628.1	20	37905807-37905845	MEDAWLEHLHGS	37905851-37905901	37905903-37905956	37905979-37906003
	enod40-2	CM029634.1 (c)	26	11449763-11449725	MEDAWQERLHGS	11449717-11449656	11449653-11449587	11449564-11449540
PACMAD clade
Zea mays	enod40-1	NC_050097.1 (c)	2	3177169-3177131	MEDAWLEHLHGS	3177128-3177080	3177075-3177021	3176998-3176975		EU947336c
	enod40-2	NC_050100.1	5	188396527-188396551 188401166-188401182	MEEEAWQECLHGS	188401189-188401274	188401280-188401373	188401396-188401419	188396552-188401165	EU960460c
Sorghum bicolor	enod40-1	NC_012875.2	6	50361799-50361837	MEDAWLEHLHGS	50361838-50361892	50361894-50361947	50361970-50361993		SRX13518781e
	enod40-2	NC_012873.2	4	56600787-56600828	MEEAWWQECLHGS	56600835-56600915	56600921-56601000	56601023-56601046		BE362667.1d
Saccharum officinarum	enod40-1	UBIK01005604.1		165587-165625	MEDAWLEHLHGS	165626-165680	165682-165735	165758-165781		GFHJ01103796.1d
	enod40-2	QPEU01156969.1		1477-1515	MEEAWQECLHGS	1522-1597	1603-1669	1692-1715		GHKD01053871.1d
Panicum virgatum	enod40-1a	NC_053142.1	7K	38916603-38916641	MADAWLEHLHGS	38916652-38916695	38916697-38916732	38916755-38916778		XM_039919048.1c
	enod40-1b	NC_053151.1	7N	36395169-36395207	MADAWLEHLHGS	36395218-36395399	36395401-36395436	36395459-36395481	36395264-36395392	XR_005677879.1c
	enod40-2a	NC_053136.1	1K	41715541-41715579	MEAAWQERLHGS	41715582-41715648	41715664-41715733	41715759-41715782		XR_005689508.1c
	enod40-2b	NC_053145.1	1N	50776785-50776823	MEAAWQERLHGS	50776826-50776900	50776902-50776961	50776992-50777015		XR_005667929.1c
Panicum miliaceum	enod40-1a	CM010248.1 (c)	14	9884939-9884901	MDDAWLEHLHGS	9884889-9884843	9884841-9884788	9884765-9884742		SRX3548336e
	enod40-1b	CM010249.1 (c)	15	24286623-24286585	MDDAWLEHLHGS	24286573-24286527	24286535-24286472	24286449-24286426		GHHA01008553.1d
	enod40-1c	CM010244.1 (c)	10	34933996-34933910	MRGLEVPSARGFGLPSARGLKLLLLHGS	34933898-34933852	34933850-34933797	34933774-34933751
	enod40-2a	CM010246.1	12	33350933-33350971	MEDAWQERLHGS	33350974-33351041	33351053-33351122	33351148-33351171		GHHA01009815.1d
	enod40-2b	CM010240.1 (c)	6	10781880-10781842	MEDAWQERLHGS	10781841-10781805	10781801-10781732	10781706-10781683		SRX3548336e
Setaria italica	enod40-1	NC_028456.1	VII	24494045-24494083	MDDAWLEHLHGS	24494094-24494140	24494142-24494195	24494218-24494248		XM_022828534.1c
	enod40-2	NC_028450.1	I	31431744-31431782	MEGAWQERLHGS	31431785-31431860	31431869-31431944	31431967-31431990		XR_002677763.1c
Eragrostis curvula	enod40-1	RWGY01000031.1 (c)		18073147-18073109	MEDAWLEHLHGS	18073094-18073061	18073045-18073001	18072972-18072948		GIQX01179046.1d
	enod40-2	CM017439.1 (c)	1	11879448-11879410	MEDAWQEHLHGS	11879407-11879344	11879342-11879262	11879239-11879216		GIQX01171370.1d
Zoysia japonica	enod40-1	BCLF01000004.1		1784170-1784208	MEDAWLEHLHGS	1784209-1784266	1784268-1784321	1784344-1784368		SRX14817476e
	enod40-2	BCLF01000007.1 (c)		5398301-5398263	MEDAWLEHLHRS	5398256-5398181	5398179-5398100	5398077-5398054		SRX14817476e
Eleusine indica	enod40-1	QEPD01000755.1		75189-75227	MEDTWLEHLHGS	75243-75285	75287-75342	75365-75389		SRX17287919e
	enod40-2	QEPD01000043.1 (c)		400443-400405	MGDAWQEHLHRS	400404-400329	400326-400257	400231-400201		SRX17287919e
Oropetium thomaeum	enod40-1	LFJQ01000029.1		…-829145	…LHGS	829146-829203	829205-829258	829281-829305		SRX1089980e
	enod40-2	LFJQ01000004.1		1673022-1673060	MEGAWQEQLHLS	1673063-1673134	1673144-1673221	1673247-1673270		SRX1089980e
